# Supplementary material for: Adverse Event Profiles of Adalimumab in Children: A Disproportionality Analysis
Source: Pharmaceuticals (Basel). 2024 Aug 5;17(8):1028. doi: 10.3390/ph17081028 (PMC11357133; doi:10.3390/ph17081028)
Supplement: Supplementary file 1 [file pharmaceuticals-17-01028-s001.zip]

Archive with 1 entries (1 files):
- pharmaceuticals-3068359-supplementary.pdf
